# Supplementary material for: Prevalent Variants in the LDLR Gene Impair Responsiveness to Rosuvastatin among Family Members of Patients with Premature Myocardial Infarction
Source: J Pers Med. 2023 Dec 18;13(12):1725. doi: 10.3390/jpm13121725 (PMC10744399; doi:10.3390/jpm13121725)
Supplement: Supplementary file 1 [file jpm-13-01725-s001.zip]

Archive with 1 entries (1 files):
- jpm-2684901-supplementary.pdf
